# Supplementary material for: Influenza A(H7N9) Pandemic Preparedness: Assessment of the Breadth of Heterologous Antibody Responses to Emerging Viruses from Multiple Pre-Pandemic Vaccines and Population Immunity
Source: Vaccines (Basel). 2022 Nov 1;10(11):1856. doi: 10.3390/vaccines10111856 (PMC9694415; doi:10.3390/vaccines10111856)
Supplement: Supplementary file 1 [file vaccines-10-01856-s001.zip]

Archive with 1 entries (1 files):
- vaccines-1982990-supplementary.pdf
